# Supplementary material for: Platelet Serotonin (5-HT) Concentration, Platelet Monoamine Oxidase B (MAO-B) Activity and HTR2A, HTR2C, and MAOB Gene Polymorphisms in Asthma
Source: Biomolecules. 2023 May 8;13(5):800. doi: 10.3390/biom13050800 (PMC10216077; doi:10.3390/biom13050800)
Supplement: Supplementary file 1 [file biomolecules-13-00800-s001.zip]

Archive with 1 entries (1 files):
- biomolecules-2360175-supplementary.pdf
